# Supplementary material for: Potential of Trichoderma virens HZA14 in Controlling Verticillium Wilt Disease of Eggplant and Analysis of Its Genes Responsible for Microsclerotial Degradation
Source: Plants (Basel). 2023 Nov 3;12(21):3761. doi: 10.3390/plants12213761 (PMC10649075; doi:10.3390/plants12213761)
Supplement: Supplementary file 1 [file plants-12-03761-s001.zip]

Archive with 1 entries (1 files):
- plants-2564833-supplementary.pdf
